# Supplementary material for: L-Methionine Protects against Oxidative Stress and Mitochondrial Dysfunction in an In Vitro Model of Parkinson’s Disease
Source: Antioxidants (Basel). 2021 Sep 15;10(9):1467. doi: 10.3390/antiox10091467 (PMC8469212; doi:10.3390/antiox10091467)
Supplement: Supplementary file 1 [file antioxidants-10-01467-s001.zip]

Archive with 1 entries (1 files):
- antioxidants-1340554-supplementary.pdf
